# Supplementary material for: Discovery of Four New FGF5 Variants Causing Long Hair in the Dog
Source: Animals (Basel). 2026 Feb 24;16(5):699. doi: 10.3390/ani16050699 (PMC12983947; doi:10.3390/ani16050699)
Supplement: Supplementary file 1 [file animals-16-00699-s001.zip]

Archive with 3 entries (3 files):
- Supplemental_file_1a.docx
- Supplemental_Table-S3.csv
- Suppl_Fig1.jpg
