# Supplementary material for: Discovery of Four New FGF5 Variants Causing Long Hair in the Dog
Source: Animals (Basel). 2026 Feb 24;16(5):699. doi: 10.3390/ani16050699 (PMC12983947; doi:10.3390/ani16050699)
Supplement: Supplementary file 1 [file animals-16-00699-s001.zip › Supplemental_Table-S3.csv]

	All coordinates based on NC_006614.4		Lh1	Lh2	Lh3	Lh4	Lh5	Lh6	Lh7	Lh8	Lh9
Animal ID	Breed (User provided)	Hair type expected	37372096	37352815	37352821-37352836	37352832	37364202	37352830	37352896	37364148	37364157
Affenpinscher 1	Affenpinscher	long	AA	GG	TT	GG	AA	CC	TT	CC	AA
Affenpinscher 2	Affenpinscher	long	AA	GG	TT	GG	AA	CC	TT	CC	AA
Affenpinscher 3	Affenpinscher	long	AA	GG	TT	GG	AA	CC	TT	CC	AA
Akita 1	Akita	short	CA	GG	TT	GG	AA	CC	TT	CC	AA
Alaskan Klee Kai 1	Alaskan Klee Kai	short	CA	GG	TT	GG	AA	CC	TT	CC	AA
Alaskan Klee Kai 2	Alaskan Klee Kai	short	CA	GG	TT	GG	AA	CC	TT	CC	AA
Alaskan Klee Kai 3	Alaskan Klee Kai	short	CA	GG	TT	GG	AA	CC	TT	CC	AA
Alaskan Klee Kai 4	Alaskan Klee Kai	short	CA	GG	TT	GG	AA	CC	TT	CC	AA
Alaskan Klee Kai 5	Alaskan Klee Kai	short	CA	GG	TT	GG	AA	CC	TT	CC	AA
Alaskan Klee Kai 6	Alaskan Klee Kai	short	CA	GG	TT	GG	AA	CC	TT	CC	AA
Alaskan Klee Kai 7	Alaskan Klee Kai	long	AA	GG	TT	GG	AA	CC	TT	CC	AA
Alaskan Klee Kai 8	Alaskan Klee Kai	short	CA	GG	TT	GG	AA	CC	TT	CC	AA
Alaskan Klee Kai 9	Alaskan Klee Kai	short	CC	GG	TT	GG	AA	CC	TT	CC	AA
Alaskan Klee Kai 10	Alaskan Klee Kai	short	CC	GG	TT	GG	AA	CC	TT	CC	AA
Alaskan Klee Kai 11	Alaskan Klee Kai	short	CC	GG	TT	GG	AA	CC	TT	CC	AA
Alaskan Klee Kai 12	Alaskan Klee Kai	short	CA	GG	TT	GG	AA	CC	TT	CC	AA
Alaskan Klee Kai 13	Alaskan Klee Kai	short	CC	GG	TT	GG	AA	CC	TT	CC	AA
Alaskan Klee Kai 14	Alaskan Klee Kai	short	CA	GG	TT	GG	AA	CC	TT	CC	AA
Alaskan Klee Kai 15	Alaskan Klee Kai	short	CA	GG	TT	GG	AA	CC	TT	CC	AA
Alaskan Klee Kai 16	Alaskan Klee Kai	short	CC	GG	TT	GG	AA	CC	TT	CC	AA
Alaskan Klee Kai 17	Alaskan Klee Kai	short	CC	GG	TT	GG	AA	CC	TT	CC	AA
Alaskan Klee Kai 18	Alaskan Klee Kai	short	CC	GG	TT	GG	AA	CC	TT	CC	AA
Alaskan Klee Kai 19	Alaskan Klee Kai	short	CC	GG	TT	GG	AA	CC	TT	CC	AA
Alaskan Klee Kai 20	Alaskan Klee Kai	short	CC	GG	TT	GG	AA	CC	TT	CC	AA
Alaskan Klee Kai 21	Alaskan Klee Kai	short	CC	GG	TT	GG	AA	CC	TT	CC	AA
Alaskan Klee Kai 22	Alaskan Klee Kai	short	CA	GG	TT	GG	AA	CC	TT	CC	AA
Alaskan Klee Kai 23	Alaskan Klee Kai	long	AA	GG	TT	GG	AA	CC	TT	CC	AA
Alaskan Klee Kai 24	Alaskan Klee Kai	short	CC	GG	TT	GG	AA	CC	TT	CC	AA
Alaskan Klee Kai 25	Alaskan Klee Kai	short	CC	GG	TT	GG	AA	CC	TT	CC	AA
Alaskan Klee Kai 26	Alaskan Klee Kai	short	CC	GG	TT	GG	AA	CC	TT	CC	AA
Alaskan Klee Kai 27	Alaskan Klee Kai	short	CA	GG	TT	GG	AA	CC	TT	CC	AA
Alaskan Klee Kai 28	Alaskan Klee Kai	short	CC	GG	TT	GG	AA	CC	TT	CC	AA
Alaskan Klee Kai 29	Alaskan Klee Kai	short	CC	GG	TT	GG	AA	CC	TT	CC	AA
Alaskan Klee Kai 30	Alaskan Klee Kai	short	CC	GG	TT	GG	AA	CC	TT	CC	AA
Alaskan Klee Kai 31	Alaskan Klee Kai	short	CC	GG	TT	GG	AA	CC	TT	CC	AA
Alaskan Klee Kai 32	Alaskan Klee Kai	short	CA	GG	TT	GG	AA	CC	TT	CC	AA
American Bulldog 1	American Bulldog	short	CC	GG	TT	GG	AA	CC	TT	CC	AA
American Bulldog 2	American Bulldog	short	CC	GG	TT	GG	AA	CC	TT	CC	AA
American Bulldog 3	American Bulldog	short	CC	GG	TT	GG	AA	CC	TT	CC	AA
American Bulldog 4	American Bulldog	short	CC	GG	TT	GG	AA	CC	TT	CC	AA
American Hairless Terrier	American Hairless Terrier	short	CC	GG	TT	GG	AA	CC	TT	CC	AA
American Pit Bull Terrier 1	American Pit Bull Terrier	short	CC	GG	TT	GG	AA	CC	TT	CC	AA
American Pit Bull Terrier 2	American Pit Bull Terrier	short	CC	GG	TT	GG	AA	CC	TT	CC	AA
American Pit Bull Terrier 3	American Pit Bull Terrier	short	CC	GG	TT	GG	AA	CC	TT	CC	AA
American Staffordshire Terrier 1	American Staffordshire Terrier	short	CC	GG	TT	GG	AA	CC	TT	CC	AA
American Staffordshire Terrier 2	American Staffordshire Terrier	short	CC	GG	TT	GG	AA	CC	TT	CC	AA
Anatolian Shepherd Dog 1	Anatolian Shepherd Dog	short	CC	GG	TT	GG	AA	CC	TT	CC	AA
Anatolian Shepherd Dog 2	Anatolian Shepherd Dog	short	CC	GG	TT	GG	AA	CC	TT	CC	AA
Anatolian Shepherd Dog 3	Anatolian Shepherd Dog	short	CC	GG	TT	GG	AA	CC	TT	CC	AA
Anatolian Shepherd Dog 4	Anatolian Shepherd Dog	short	CC	GG	TT	GG	AA	CC	TT	CC	AA
Anatolian Shepherd Dog 5	Anatolian Shepherd Dog	short	CC	GG	TT	GG	AA	CC	TT	CC	AA
Anatolian Shepherd Dog 6	Anatolian Shepherd Dog	short	CC	GG	TT	GG	AA	CC	TT	CC	AA
Anatolian Shepherd Dog 7	Anatolian Shepherd Dog	short	CC	GG	TT	GG	AA	CC	TT	CC	AA
Anatolian Shepherd Dog 8	Anatolian Shepherd Dog	short	CC	GG	TT	GG	AA	CC	TT	CC	AA
Anatolian Shepherd Dog 9	Anatolian Shepherd Dog	short	CC	GG	TT	GG	AA	CC	TT	CC	AA
Anatolian Shepherd Dog 10	Anatolian Shepherd Dog	short	CC	GG	TT	GG	AA	CC	TT	CC	AA
Anatolian Shepherd Dog 11	Anatolian Shepherd Dog	short	CC	GG	TT	GG	AA	CC	TT	CC	AA
Anatolian Shepherd Dog 12	Anatolian Shepherd Dog	short	CC	GG	TT	GG	AA	CC	TT	CC	AA
Anatolian Shepherd Dog 13	Anatolian Shepherd Dog	short	CC	GG	TT	GG	AA	CC	TT	CC	AA
Anatolian Shepherd Dog 14	Anatolian Shepherd Dog	short	CC	GG	TT	GG	AA	CC	TT	CC	AA
Anatolian Shepherd Dog 15	Anatolian Shepherd Dog	short	CC	GG	TT	GG	AA	CC	TT	CC	AA
Anatolian Shepherd Dog 16	Anatolian Shepherd Dog	short	CC	GG	TT	GG	AA	CC	TT	CC	AA
Anatolian Shepherd Dog 17	Anatolian Shepherd Dog	short	CC	GG	TT	GG	AA	CC	TT	CC	AA
Anatolian Shepherd Dog 18	Anatolian Shepherd Dog	short	CC	GG	TT	GG	AA	CC	TT	CC	AA
Anatolian Shepherd Dog 19	Anatolian Shepherd Dog	short	CC	GG	TT	GG	AA	CC	TT	CC	AA
Anatolian Shepherd Dog 20	Anatolian Shepherd Dog	short	CC	GG	TT	GG	AA	CC	TT	CC	AA
Anatolian Shepherd Dog 21	Anatolian Shepherd Dog	short	CC	GG	TT	GG	AA	CC	TT	CC	AA
Anatolian Shepherd Dog 22	Anatolian Shepherd Dog	short	CC	GG	TT	GG	AA	CC	TT	CC	AA
Anatolian Shepherd Dog 23	Anatolian Shepherd Dog	short	CC	GG	TT	GG	AA	CC	TT	CC	AA
Anatolian Shepherd Dog 24	Anatolian Shepherd Dog	short	CC	GG	TT	GG	AA	CC	TT	CC	AA
Anatolian Shepherd Dog 25	Anatolian Shepherd Dog	short	CC	GG	TT	GG	AA	CC	TT	CC	AA
Anatolian Shepherd Dog 26	Anatolian Shepherd Dog	short	CC	GG	TT	GG	AA	CC	TT	CC	AA
Anatolian Shepherd Dog 27	Anatolian Shepherd Dog	short	CC	GG	TT	GG	AA	CC	TT	CC	AA
Anatolian Shepherd Dog 28	Anatolian Shepherd Dog	short	CC	GG	TT	GG	AA	CC	TT	CC	AA
Anatolian Shepherd Dog 29	Anatolian Shepherd Dog	short	CC	GG	TT	GG	AA	CC	TT	CC	AA
Anatolian Shepherd Dog 30	Anatolian Shepherd Dog	short	CC	GG	TT	GG	AA	CC	TT	CC	AA
Anatolian Shepherd Dog 31	Anatolian Shepherd Dog	short	CC	GG	TT	GG	AA	CC	TT	CC	AA
Anatolian Shepherd Dog 32	Anatolian Shepherd Dog	short	CC	GG	TT	GG	AA	CC	TT	CC	AA
Anatolian Shepherd Dog 33	Anatolian Shepherd Dog	short	CC	GG	TT	GG	AA	CC	TT	CC	AA
Anatolian Shepherd Dog 34	Anatolian Shepherd Dog	short	CC	GG	TT	GG	AA	CC	TT	CC	AA
Anatolian Shepherd Dog 35	Anatolian Shepherd Dog	short	CC	GG	TT	GG	AA	CC	TT	CC	AA
Anatolian Shepherd Dog 36	Anatolian Shepherd Dog	short	CC	GG	TT	GG	AA	CC	TT	CC	AA
Anatolian Shepherd Dog 37	Anatolian Shepherd Dog	short	CC	GG	TT	GG	AA	CC	TT	CC	AA
Anatolian Shepherd Dog 38	Anatolian Shepherd Dog	short	CC	GG	TT	GG	AA	CC	TT	CC	AA
Anatolian Shepherd Dog 39	Anatolian Shepherd Dog	short	CC	GG	TT	GG	AA	CC	TT	CC	AA
Anatolian Shepherd Dog 40	Anatolian Shepherd Dog	short	CC	GG	TT	GG	AA	CC	TT	CC	AA
Anatolian Shepherd Dog 41	Anatolian Shepherd Dog	short	CC	GG	TT	GG	AA	CC	TA	CC	AA
Anatolian Shepherd Dog 42	Anatolian Shepherd Dog	short	CC	GG	TT	GG	AA	CC	TT	CC	AA
Anatolian Shepherd Dog 43	Anatolian Shepherd Dog	short	CC	GG	TT	GG	AA	CC	TT	CC	AA
Anatolian Shepherd Dog 44	Anatolian Shepherd Dog	short	CC	GG	TT	GG	AA	CC	TT	CC	AA
Anatolian Shepherd Dog 45	Anatolian Shepherd Dog	short	CC	GG	TT	GG	AA	CC	TT	CC	AA
Anatolian Shepherd Dog 46	Anatolian Shepherd Dog	short	CC	GG	TT	GG	AA	CC	TT	CC	AA
Anatolian Shepherd Dog 47	Anatolian Shepherd Dog	short	CC	GG	TT	GG	AA	CC	TT	CC	AA
Anatolian Shepherd Dog 48	Anatolian Shepherd Dog	short	CC	GG	TT	GG	AA	CC	TT	CC	AA
Anatolian Shepherd Dog 49	Anatolian Shepherd Dog	short	CC	GG	TT	GG	AA	CC	TT	CC	AA
Anatolian Shepherd Dog 50	Anatolian Shepherd Dog	short	CC	GG	TT	GG	AA	CC	TT	CC	AA
Anatolian Shepherd Dog 51	Anatolian Shepherd Dog	short	CC	GG	TT	GG	AA	CC	TT	CC	AA
Anatolian Shepherd Dog 52	Anatolian Shepherd Dog	short	CC	GG	TT	GG	AA	CC	TT	CC	AA
Anatolian Shepherd Dog 53	Anatolian Shepherd Dog	short	CC	GG	TT	GG	AA	CC	TT	CC	AA
Anatolian Shepherd Dog 54	Anatolian Shepherd Dog	short	CC	GG	TT	GG	AA	CC	TT	CC	AA
Anatolian Shepherd Dog 55	Anatolian Shepherd Dog	short	CC	GG	TT	GG	AA	CC	TT	CC	AA
Anatolian Shepherd Dog 56	Anatolian Shepherd Dog	short	CA	GG	TT	GG	AA	CC	TT	CC	AA
Anatolian Shepherd Dog 57	Anatolian Shepherd Dog	short	CA	GG	TT	GG	AA	CC	TT	CC	AA
Anatolian Shepherd Dog 58	Anatolian Shepherd Dog	short	CA	GG	TT	GG	AA	CC	TT	CC	AA
Anatolian Shepherd Dog 59	Anatolian Shepherd Dog	short	CA	GG	TT	GG	AA	CC	TT	CC	AA
Anatolian Shepherd Dog 60	Anatolian Shepherd Dog	short	CA	GG	TT	GG	AA	CC	TT	CC	AA
Anatolian Shepherd Dog 61	Anatolian Shepherd Dog	short	CA	GG	TT	GG	AA	CC	TT	CC	AA
Anatolian Shepherd Dog 62	Anatolian Shepherd Dog	short	CA	GG	TT	GG	AA	CC	TT	CC	AA
Anatolian Shepherd Dog 63	Anatolian Shepherd Dog	short	CA	GG	TT	GG	AA	CC	TT	CC	AA
Anatolian Shepherd Dog 64	Anatolian Shepherd Dog	short	CA	GG	TT	GG	AA	CC	TT	CC	AA
Anatolian Shepherd Dog 65	Anatolian Shepherd Dog	short	CA	GG	TT	GG	AA	CC	TT	CC	AA
Anatolian Shepherd Dog 66	Anatolian Shepherd Dog	short	CA	GG	TT	GG	AA	CC	TT	CC	AA
Anatolian Shepherd Dog 67	Anatolian Shepherd Dog	short	CA	GG	TT	GG	AA	CC	TT	CC	AA
Anatolian Shepherd Dog 68	Anatolian Shepherd Dog	short	CA	GG	TT	GG	AA	CC	TT	CC	AA
Anatolian Shepherd Dog 69	Anatolian Shepherd Dog	short	CA	GG	TT	GG	AA	CC	TT	CC	AA
Anatolian Shepherd Dog 70	Anatolian Shepherd Dog	short	CA	GG	TT	GG	AA	CC	TT	CC	AA
Anatolian Shepherd Dog 71	Anatolian Shepherd Dog	short	CC	GG	TT	GG	AA	CC	TT	CC	AA
Anatolian Shepherd Dog Canaan Dog mix	Anatolian Shepherd Dog Canaan Dog	short	CA	GG	TT	GG	AA	CC	TT	CC	AA
Australian Cattle Dog 1	Australian Cattle Dog	short	CC	GG	TT	GG	AA	CC	TT	CC	AA
Australian Cattle Dog 2	Australian Cattle Dog	short	CC	GG	TT	GG	AA	CC	TT	CC	AA
Australian Cattle Dog 3	Australian Cattle Dog	short	CA	GG	TT	GG	AA	CC	TT	CC	AA
Australian Cattle Dog 4	Australian Cattle Dog	short	CA	GG	TT	GG	AA	CC	TT	CC	AA
Australian Cattle Dog 5	Australian Cattle Dog	short	CA	GG	TT	GG	AA	CC	TT	CC	AA
Australian Cattle Dog 6	Australian Cattle Dog	short	CA	GG	TT	GG	AA	CC	TT	CC	AA
Australian Cattle Dog Australian Shepherd mix	Australian Cattle Dog Australian Shepherd	long	AA	GG	TT	GG	AA	CC	TT	CC	AA
Australian Kelpie	Australian Kelpie	short	CC	GG	TT	GG	AA	CC	TT	CC	AA
Australian Shepherd 1	Australian Shepherd	long	AA	GG	TT	GG	AA	CC	TT	CC	AA
Australian Shepherd 2	Australian Shepherd	long	AA	GG	TT	GG	AA	CC	TT	CC	AA
Australian Shepherd 3	Australian Shepherd	long	AA	GG	TT	GG	AA	CC	TT	CC	AA
Australian Shepherd 4	Australian Shepherd	long	AA	GG	TT	GG	AA	CC	TT	CC	AA
Australian Shepherd 5	Australian Shepherd	long	AA	GG	TT	GG	AA	CC	TT	CC	AA
Australian Shepherd 6	Australian Shepherd	long	AA	GG	TT	GG	AA	CC	TT	CC	AA
Australian Shepherd 7	Australian Shepherd	long	AA	GG	TT	GG	AA	CC	TT	CC	AA
Australian Shepherd 8	Australian Shepherd	long	AA	GG	TT	GG	AA	CC	TT	CC	AA
Australian Shepherd 9	Australian Shepherd	long	AA	GG	TT	GG	AA	CC	TT	CC	AA
Australian Shepherd 10	Australian Shepherd	long	AA	GG	TT	GG	AA	CC	TT	CC	AA
Australian Shepherd 11	Australian Shepherd	long	AA	GG	TT	GG	AA	CC	TT	CC	AA
Australian Shepherd Pembroke Welsh Corgi	Australian Shepherd Pembroke Welsh Corgi	short	CC	GG	TT	GG	AA	CC	TT	CC	AA
Basenji	Basenji	short	CA	GG	TT	GG	AA	CC	TT	CC	AA
Basset Hound 1	Basset Hound	short	CC	GG	TT	GG	AA	CC	TT	CC	AA
Basset Hound 2	Basset Hound	short	CC	GG	TT	GG	AA	CC	TT	CC	AA
Beagle 1	Beagle	short	CC	GG	TT	GG	AA	CC	TT	CC	AA
Belgian Malinois 1	Belgian Malinois	short	CC	GG	TT	GG	AA	CC	TT	CC	AA
Belgian Malinois 2	Belgian Malinois	short	CC	GG	TT	GG	AA	CC	TT	CC	AA
Belgian Malinois 3	Belgian Malinois	short	CC	GG	TT	GG	AA	CC	TT	CC	AA
Belgian Malinois 4	Belgian Malinois	short	CC	GG	TT	GG	AA	CC	TT	CC	AA
Belgian Malinois 5	Belgian Malinois	short	CC	GG	TT	GG	AA	CC	TT	CC	AA
Belgian Malinois 6	Belgian Malinois	short	CC	GG	TT	GG	AA	CC	TT	CC	AA
Belgian Malinois 7	Belgian Malinois	short	CC	GG	TT	GG	AA	CC	TT	CC	AA
Belgian Malinois 8	Belgian Malinois	short	CC	GG	TT	GG	AA	CC	TT	CC	AA
Belgian Malinois 9	Belgian Malinois	short	CC	GG	TT	GG	AA	CC	TT	CC	AA
Belgian Malinois 10	Belgian Malinois	short	CC	GG	TT	GG	AA	CC	TT	CC	AA
Belgian Malinois 10	Belgian Malinois	short	CC	GG	TT	GG	AA	CC	TT	CC	AA
Belgian Malinois 11	Belgian Malinois	short	CC	GG	TT	GGCC	AA	CC	TT	CC	AA
Belgian Malinois 12	Belgian Malinois	short	CC	GG	TT	GG	AA	CC	TT	CC	AA
Belgian Malinois 13	Belgian Malinois	short	CC	GG	TT	GG	AA	CC	TT	CC	AA
Belgian Malinois 14	Belgian Malinois	short	CC	GG	TT	GG	AA	CC	TT	CC	AA
Belgian Malinois 15	Belgian Malinois	short	CC	GG	TT	GG	AA	CC	TT	CC	AA
Belgian Malinois 16	Belgian Malinois	short	CC	GG	TT	GG	AA	CC	TT	CC	AA
Belgian Malinois 17	Belgian Malinois	short	CC	GG	TT	GG	AA	CC	TT	CC	AA
Belgian Malinois 18	Belgian Malinois	short	CC	GG	TT	GG	AA	CC	TT	CC	AA
Belgian Malinois 19	Belgian Malinois	short	CC	GG	TT	GG	AA	CC	TT	CC	AA
Belgian Malinois 20	Belgian Malinois	short	CC	GG	TT	GG	AA	CC	TT	CC	AA
Belgian Malinois 21	Belgian Malinois	short	CC	GG	TT	GG	AA	CC	TT	CC	AA
Belgian Malinois 22	Belgian Malinois	short	CC	GG	TT	GG	AA	CC	TT	CC	AA
Belgian Malinois 23	Belgian Malinois	short	CC	GG	TT	GG	AA	CC	TT	CC	AA
Belgian Malinois 24	Belgian Malinois	short	CA	GG	TT	GG	AA	CC	TT	CC	AA
Belgian Malinois 25	Belgian Malinois	short	CA	GG	TT	GG	AA	CC	TT	CC	AA
Belgian Sheepdog 1	Belgian Sheepdog	long	AA	GG	TT	GG	AA	CC	TT	CC	AA
Belgian Sheepdog 2	Belgian Sheepdog	long	AA	GG	TT	GG	AA	CC	TT	CC	AA
Belgian Sheepdog 3	Belgian Sheepdog	long	AA	GG	TT	GG	AA	CC	TT	CC	AA
Belgian Sheepdog 4	Belgian Sheepdog	long	AA	GG	TT	GG	AA	CC	TT	CC	AA
Belgian Sheepdog 5	Belgian Sheepdog	long	AA	GG	TT	GG	AA	CC	TT	CC	AA
Belgian Sheepdog 6	Belgian Sheepdog	long	AA	GG	TT	GG	AA	CC	TT	CC	AA
Belgian Sheepdog 7	Belgian Sheepdog	long	AA	GG	TT	GG	AA	CC	TT	CC	AA
Belgian Sheepdog 8	Belgian Sheepdog	long	AA	GG	TT	GG	AA	CC	TT	CC	AA
Belgian Sheepdog 9	Belgian Sheepdog	long	AA	GG	TT	GG	AA	CC	TT	CC	AA
Belgian Sheepdog 10	Belgian Shepherd (Groenendael)	long	AA	GG	TT	GG	AA	CC	TT	CC	AA
Belgian Sheepdog 11	Belgian Shepherd (Groenendael)	long	AA	GG	TT	GG	AA	CC	TT	CC	AA
Belgian Tervuren 1	Belgian Tervuren	long	AA	GG	TT	GG	AA	CC	TT	CC	AA
Belgian Tervuren 2	Belgian Tervuren	long	AA	GG	TT	GG	AA	CC	TT	CC	AA
Bernedoodle	Bernedoodle	long	AA	GG	TT	GG	AA	CC	TT	CC	AA
Bernese Mountain Dog	Bernese Mountain Dog	long	AA	GG	TT	GG	AA	CC	TT	CC	AA
Bluetick Coonhound 1	Bluetick Coonhound	short	CC	GG	TT	GG	AA	CC	TT	CC	AA
Bluetick Coonhound 2	Bluetick Coonhound	short	CC	GG	TT	GG	AA	CC	TT	CC	AA
Bluetick Coonhound 3	Bluetick Coonhound	short	CC	GG	TT	GG	AA	CC	TT	CC	AA
Bluetick Coonhound 4	Bluetick Coonhound	short	CC	GG	TT	GG	AA	CC	TT	CC	AA
Border Collie 1	Border Collie	long	AA	GG	TT	GG	AA	CC	TT	CC	AA
Border Collie 2	Border Collie	long	AA	GG	TT	GG	AA	CC	TT	CC	AA
Border Collie 3	Border Collie	short	CC	GG	TT	GG	AA	CC	TT	CC	AA
Border Collie 4	Border Collie	short	CA	GG	TT	GG	AA	CC	TT	CC	AA
Boston Terrier	Boston Terrier	short	CC	GG	TT	GG	AA	CC	TT	CC	AA
Boston Terrier Cairn Terrier mix	Boston Terrier Cairn Terrier	short	CC	GG	TT	GG	AA	CC	TT	CC	AA
Boxer 1	Boxer	short	CC	GG	TT	GG	AA	CC	TT	CC	AA
Boxer 2	Boxer	short	CC	GG	TT	GG	AA	CC	TT	CC	AA
Boxer 3	Boxer	short	CC	GG	TT	GG	AA	CC	TT	CC	AA
Boxer Mix	Boxer Mix	short	CC	GG	TT	GG	AA	CC	TT	CC	AA
Brittany	Brittany	long	AA	GG	TT	GG	AA	CC	TT	CC	AA
Bulldog 1	Bulldog	short	CC	GG	TT	GG	AA	CC	TT	CC	AA
Bulldog 2	Bulldog	short	CC	GG	TT	GG	AA	CC	TT	CC	AA
Bulldog 3	Bulldog	short	CC	GG	TT	GG	AA	CC	TT	CC	AA
Bullmastiff 1	Bullmastiff	short	CC	GG	TT	GG	AA	CC	TT	CC	AA
Bullmastiff 2	Bullmastiff	short	CC	GG	TT	GG	AA	CC	TT	CC	AA
Bullmastiff 3	Bullmastiff	short	CC	GG	TT	GG	AA	CC	TT	CC	AA
Bullmastiff 4	Bullmastiff	short	CA	GG	TT	GG	AA	CC	TT	CC	AA
Bullmastiff 5	Bullmastiff	short	CA	GG	TT	GG	AA	CC	TT	CC	AA
Cane Corso 1	Cane Corso	short	CC	GG	TT	GG	AA	CC	TT	CC	AA
Cane Corso 2	Cane Corso	short	CC	GG	TT	GG	AA	CC	TT	CC	AA
Cane Corso 3	Cane Corso	short	CC	GG	TT	GG	AA	CC	TT	CC	AA
Cane Corso 4	Cane Corso	short	CC	GG	TT	GG	AA	CC	TT	CC	AA
Cane Corso 5	Cane Corso	short	CC	GG	TT	GG	AA	CC	TT	CC	AA
Cane Corso 6	Cane Corso	short	CC	GG	TT	GG	AA	CC	TT	CC	AA
Cane Corso 7	Cane Corso	short	CC	GG	TT	GG	AA	CC	TT	CC	AA
Cane Corso 8	Cane Corso	short	CC	GG	TT	GG	AA	CC	TT	CC	AA
Cane Corso 9	Cane Corso	short	CC	GG	TT	GG	AA	CC	TT	CC	AA
Cane Corso 10	Cane Corso	short	CC	GG	TT	GG	AA	CC	TT	CC	AA
Cane Corso 11	Cane Corso	short	CC	GG	TT	GG	AA	CC	TT	CC	AA
Cane Corso 12	Cane Corso	short	CC	GG	TT	GG	AA	CC	TT	CC	AA
Cane Corso 13	Cane Corso	short	CC	GG	TT	GG	AA	CC	TT	CC	AA
Cane Corso 14	Cane Corso	short	CC	GG	TT	GG	AA	CC	TT	CC	AA
Cane Corso 15	Cane Corso	short	CC	GG	TT	GG	AA	CC	TT	CC	AA
Cane Corso 16	Cane Corso	short	CC	GG	TT	GG	AA	CC	TT	CC	AA
Cane Corso 17	Cane Corso	short	CC	GG	TT	GG	AA	CC	TT	CC	AA
Cane Corso 18	Cane Corso	short	CC	GG	TT	GG	AA	CC	TT	CC	AA
Cane Corso 19	Cane Corso	short	CC	GG	TT	GG	AA	CC	TT	CC	AA
Cane Corso 20	Cane Corso	short	CC	GG	TT	GG	AA	CC	TT	CC	AA
Cane Corso 21	Cane Corso	short	CC	GG	TT	GG	AA	CC	TT	CC	AA
Cane Corso 22	Cane Corso	short	CC	GG	TT	GG	AA	CC	TT	CC	AA
Cane Corso 23	Cane Corso	short	CC	GG	TT	GG	AA	CC	TT	CC	AA
Cane Corso 24	Cane Corso	short	CC	GG	TT	GG	AA	CC	TT	CC	AA
Cane Corso 25	Cane Corso	short	CC	GG	TT	GG	AA	CC	TT	CC	AA
Cane Corso 26	Cane Corso	short	CC	GG	TT	GG	AA	CC	TT	CC	AA
Cane Corso 27	Cane Corso	short	CC	GG	TT	GG	AA	CC	TT	CC	AA
Cane Corso 28	Cane Corso	short	CC	GG	TT	GG	AA	CC	TT	CC	AA
Cane Corso 29	Cane Corso	short	CC	GG	TT	GG	AA	CC	TT	CC	AA
Cane Corso 30	Cane Corso	short	CC	GG	TT	GG	AA	CC	TT	CC	AA
Cane Corso 31	Cane Corso	short	CC	GG	TT	GG	AA	CC	TT	CC	AA
Cane Corso 32	Cane Corso	short	CC	GG	TT	GG	AA	CC	TT	CC	AA
Cane Corso 33	Cane Corso	short	CC	GG	TT	GG	AA	CC	TT	CC	AA
Cane Corso 34	Cane Corso	short	CC	GG	TT	GG	AA	CC	TT	CC	AA
Cane Corso 35	Cane Corso	short	CC	GG	TT	GG	AA	CC	TT	CC	AA
Cane Corso 36	Cane Corso	short	CC	GG	TT	GG	AA	CC	TT	CC	AA
Cane Corso 37	Cane Corso	short	CC	GG	TT	GG	AA	CC	TT	CC	AA
Cane Corso 38	Cane Corso	short	CC	GG	TT	GG	AA	CC	TT	CC	AA
Cane Corso 39	Cane Corso	short	CC	GG	TT	GG	AA	CC	TT	CC	AA
Cane Corso 40	Cane Corso	short	CC	GG	TT	GG	AA	CC	TT	CC	AA
Cane Corso 41	Cane Corso	short	CC	GG	TT	GG	AA	CC	TT	CC	AA
Cane Corso 42	Cane Corso	short	CC	GG	TT	GG	AA	CC	TT	CC	AA
Cane Corso 43	Cane Corso	short	CC	GG	TT	GG	AA	CC	TT	CC	AA
Cane Corso 44	Cane Corso	short	CC	GG	TT	GG	AA	CC	TT	CC	AA
Cane Corso 45	Cane Corso	short	CC	GG	TT	GG	AA	CC	TT	CC	AA
Cane Corso 46	Cane Corso	short	CC	GG	TT	GG	AA	CC	TT	CC	AA
Catahoula Leopard Dog Russell Terrier mix	Catahoula Leopard Dog Russell Terrier	short	CA	GG	TT	GG	AA	CC	TT	CC	AA
Cattle Dog/Pit/Poodle/Schnauzer/Papillon mix	Cattle Dog/Pit/Poodle/Schnauzer/Papillon	short	CC	GG	TACCACTCCCGGCCCGCT	GG	AA	CC	TT	CC	AA
Cavalier King Charles Spaniel 1	Cavalier King Charles Spaniel	long	AA	GG	TT	GG	AA	CC	TT	CC	AA
Cavalier King Charles Spaniel 2	Cavalier King Charles Spaniel	long	AA	GG	TT	GG	AA	CC	TT	CC	AA
Chihuahua 1	Chihuahua	long	AA	GG	TT	GG	AA	CC	TT	CC	AA
Chihuahua 2	Chihuahua	long	AA	GG	TT	GG	AA	CC	TT	CC	AA
Chihuahua 3	Chihuahua	long	AA	GG	TT	GG	AA	CC	TT	CC	AA
Chihuahua 4	Chihuahua	long	AA	GG	TT	GG	AA	CC	TT	CC	AA
Chihuahua 5	Chihuahua	long	AA	GG	TT	GG	AA	CC	TT	CC	AA
Chihuahua 6	Chihuahua	long	AA	GG	TT	GG	AA	CC	TT	CC	AA
Chihuahua 7	Chihuahua	long	AA	GG	TT	GG	AA	CC	TT	CC	AA
Chihuahua 8	Chihuahua	long	AA	GG	TT	GG	AA	CC	TT	CC	AA
Chihuahua 9	Chihuahua	long	AA	GG	TT	GG	AA	CC	TT	CC	AA
Chihuahua 10	Chihuahua	long	AA	GG	TT	GG	AA	CC	TT	CC	AA
Chihuahua 11	Chihuahua	long	AA	GG	TT	GG	AA	CC	TT	CC	AA
Chihuahua 12	Chihuahua	long	AA	GG	TT	GG	AA	CC	TT	CC	AA
Chihuahua 13	Chihuahua	long	AA	GG	TT	GG	AA	CC	TT	CC	AA
Chihuahua 14	Chihuahua	long	AA	GG	TT	GG	AA	CC	TT	CC	AA
Chihuahua 15	Chihuahua	long	AA	GG	TT	GG	AA	CC	TT	CC	AA
Chihuahua 16	Chihuahua	long	AA	GG	TT	GG	AA	CC	TT	CC	AA
Chihuahua 17	Chihuahua	long	AA	GG	TT	GG	AA	CC	TT	CC	AA
Chihuahua 18	Chihuahua	short	CC	GG	TT	GG	AA	CC	TT	CC	AA
Chihuahua 19	Chihuahua	short	CC	GG	TT	GG	AA	CC	TT	CC	AA
Chihuahua 20	Chihuahua	short	CC	GG	TT	GG	AA	CC	TT	CC	AA
Chihuahua 21	Chihuahua	short	CC	GG	TT	GG	AA	CC	TT	CC	AA
Chihuahua 22	Chihuahua	short	CC	GG	TT	GG	AA	CC	TT	CC	AA
Chihuahua 23	Chihuahua	short	CC	GG	TT	GG	AA	CC	TT	CC	AA
Chihuahua 24	Chihuahua	short	CC	GG	TT	GG	AA	CC	TT	CC	AA
Chihuahua 25	Chihuahua	short	CC	GG	TT	GG	AA	CC	TT	CC	AA
Chihuahua 26	Chihuahua	short	CC	GG	TT	GG	AA	CC	TT	CC	AA
Chihuahua 27	Chihuahua	short	CC	GG	TT	GG	AA	CC	TT	CC	AA
Chihuahua 28	Chihuahua	short	CC	GG	TT	GG	AA	CC	TT	CC	AA
Chihuahua 29	Chihuahua	short	CC	GG	TT	GG	AA	CC	TT	CC	AA
Chihuahua 30	Chihuahua	short	CA	GG	TT	GG	AA	CC	TT	CC	AA
Chihuahua 31	Chihuahua	short	CA	GG	TT	GG	AA	CC	TT	CC	AA
Chihuahua 32	Chihuahua	short	CA	GG	TT	GG	AA	CC	TT	CC	AA
Chihuahua 33	Chihuahua	short	CA	GG	TT	GG	AA	CC	TT	CC	AA
Chihuahua 34	Chihuahua	short	CA	GG	TT	GG	AA	CC	TT	CC	AA
Chihuahua Dachshund mix	Chihuahua Dachshund	short	CA	GG	TT	GG	AA	CC	TT	CC	AA
Chihuahua Miniature Pinscher 1	Chihuahua Miniature Pinscher	short	CC	GG	TT	GG	AA	CC	TT	CC	AA
Chihuahua Miniature Pinscher 2	Chihuahua Miniature Pinscher	short	CA	GG	TT	GG	AA	CC	TT	CC	AA
Chihuahua Miniature Pinscher 3	Chihuahua Miniature Pinscher	short	CA	GG	TT	GG	AA	CC	TT	CC	AA
Chihuahua Miniature Pinscher 4	Chihuahua/Minipinscher	short	CC	GG	TT	GG	AA	CC	TT	CC	AA
Chow Chow Eurasier 1	Chow Chow Eurasier	long	CA	GG	TT	GGCC	AA	CC	TT	CC	AA
Cocker Spaniel 1	Cocker Spaniel	long	AA	GG	TT	GG	AA	CC	TT	CC	AA
Cocker Spaniel 2	Cocker Spaniel	long	AA	GG	TT	GG	AA	CC	TT	CC	AA
Cocker Spaniel 3	Cocker Spaniel	short		GG	TT	GG	AA	CC	TT	CC	AA
Cocker Spaniel, Poodle, Chihuahua mix	Cocker Spaniel, Poodle, Chihuahua	short	CA	GG	TT	GG	AA	CC	TT	CC	AA
Collie	Collie	long	AA	GG	TT	GG	AA	CC	TT	CC	AA
Collie, Shepherd mix	Collie, Shepherd	long	AA	GG	TT	GG	AA	CC	TT	CC	AA
Curly-Coated Retriever	Curly-Coated Retriever	long	AA	GG	TT	GG	AA	CC	TT	CC	AA
Dachshund 1	Dachshund	long	AA	GG	TT	GG	AA	CC	TT	CC	AA
Dachshund 2	Dachshund	long	AA	GG	TT	GG	AA	CC	TT	CC	AA
Dachshund 3	Dachshund	short	CC	GG	TT	GG	AA	CC	TT	CC	AA
Dachshund 4	Dachshund	short	CA	GG	TT	GG	AA	CC	TT	CC	AA
Dachshund 5	Dachshund	short	CA	GG	TT	GG	AA	CC	TT	CC	AA
Dachshund 6	Dachshund	short	CC	GG	TT	GG	AA	CC	TT	CC	AA
Dalmatian	Dalmatian	short	CC	GG	TT	GG	AA	CC	TT	CC	AA
D100625_001	Doberman Pinscher	short	CC	GG	TT	GG	AA	CC	TT	CC	AA
Dogue de Bordeaux 1	Dogue de Bordeaux	short	CC	GG	TT	GG	AA	CC	TT	CC	AA
Dogue de Bordeaux 2	Dogue de Bordeaux	short	CC	GG	TT	GG	AA	CC	TT	CC	AA
Dutch Shepherd	Dutch Shepherd	short	CC	GG	TT	GG	AA	CC	TT	CC	AA
English Springer Spaniel 1	English Springer Spaniel	long	AA	GG	TT	GG	AA	CC	TT	CC	AA
English Springer Spaniel 2	English Springer Spaniel	long	AA	GG	TT	GG	AA	CC	TT	CC	AA
English Springer Spaniel 3	English Springer Spaniel	long	AA	GG	TT	GG	AA	CC	TT	CC	AA
French Bulldog 1	French Bulldog	long	CA	GG	TT	GGCC	AA	CC	TT	CC	AA
French Bulldog 2	French Bulldog	short	CC	GG	TT	GG	AA	CC	TT	CC	AA
French Bulldog 3	French Bulldog	short	CC	GG	TT	GG	AA	CC	TT	CC	AA
French Bulldog 4	French Bulldog	short	CC	GG	TT	GG	AA	CC	TT	CC	AA
French Bulldog 5	French Bulldog	short	CC	GG	TT	GG	AA	CC	TT	CC	AA
German Shepherd 1	German Shepherd	long	AA	GG	TT	GG	AA	CC	TT	CC	AA
German Shepherd 2	German Shepherd	long	AA	GG	TT	GG	AA	CC	TT	CC	AA
German Shepherd 3	German Shepherd	long	AA	GG	TT	GG	AA	CC	TT	CC	AA
German Shepherd 4	German Shepherd	short	CC	GG	TT	GG	AA	CC	TT	CC	AA
German Shepherd 5	German Shepherd	short	CC	GG	TT	GG	AA	CC	TT	CC	AA
German Shepherd 6	German Shepherd	short	CC	GG	TT	GG	AA	CC	TT	CC	AA
German Shepherd 7	German Shepherd	short	CC	GG	TT	GG	AA	CC	TT	CC	AA
German Shepherd 8	German Shepherd	short	CC	GG	TT	GG	AA	CC	TT	CC	AA
German Shepherd 9	German Shepherd	short	CC	GG	TT	GG	AA	CC	TT	CC	AA
German Shepherd 10	German Shepherd	short	CC	GG	TT	GG	AA	CC	TT	CC	AA
German Shepherd 11	German Shepherd	short	CC	GG	TT	GG	AA	CC	TT	CC	AA
German Shepherd 12	German Shepherd	short	CC	GG	TT	GG	AA	CC	TT	CC	AA
German Shepherd 13	German Shepherd	short	CC	GG	TT	GG	AA	CC	TT	CC	AA
German Shepherd 14	German Shepherd	short	CA	GG	TT	GG	AA	CC	TT	CC	AA
German Shepherd 15	German Shepherd	short	CA	GG	TT	GG	AA	CC	TT	CC	AA
German Shepherd 16	German Shepherd	short	CA	GG	TT	GG	AA	CC	TT	CC	AA
German Shepherd 17	German Shepherd	short	CA	GG	TT	GG	AA	CC	TT	CC	AA
German Shepherd 18	German Shepherd	short	CA	GG	TT	GG	AA	CC	TT	CC	AA
German Shepherd 19	German Shepherd	short	CA	GG	TT	GG	AA	CC	TT	CC	AA
German Shepherd 20	German Shepherd	short	CA	GG	TT	GG	AA	CC	TT	CC	AA
German Shepherd 21	German Shepherd	short	CA	GG	TT	GG	AA	CC	TT	CC	AA
German Shepherd 22	German Shepherd	short	CA	GG	TT	GG	AA	CC	TT	CC	AA
German Shepherd 23	German Shepherd	short	CA	GG	TT	GG	AA	CC	TT	CC	AA
D092925_004	German Shepherd	short	CC	GG	TT	GG	AA	CC	TT	CC	AA
Giant Schnauzer 1	Giant Schnauzer	short	CC	GG	TT	GG	AA	CC	TT	CC	AA
Giant Schnauzer 2	Giant Schnauzer	short	CC	GG	TT	GG	AA	CC	TT	CC	AA
Golden Retriever 1	Golden Retriever	long	AA	GG	TT	GG	AA	CC	TT	CC	AA
Golden Retriever 2	Golden Retriever	long	AA	GG	TT	GG	AA	CC	TT	CC	AA
Golden Retriever 3	Golden Retriever	long	AA	GG	TT	GG	AA	CC	TT	CC	AA
Golden Retriever 4	Golden Retriever	long	AA	GG	TT	GG	AA	CC	TT	CC	AA
Golden Retriever 5	Golden Retriever	long	AA	GG	TT	GG	AA	CC	TT	CC	AA
Golden Retriever 6	Golden Retriever	long	AA	GG	TT	GG	AA	CC	TT	CC	AA
Golden Retriever 7	Golden Retriever	long	AA	GG	TT	GG	AA	CC	TT	CC	AA
Golden Retriever 8	Golden Retriever	long	AA	GG	TT	GG	AA	CC	TT	CC	AA
Golden Retriever 9	Golden Retriever	long	AA	GG	TT	GG	AA	CC	TT	CC	AA
Golden Retriever 10	Golden Retriever	long	AA	GG	TT	GG	AA	CC	TT	CC	AA
Golden Retriever X Husky	Golden Retriever X Husky	short	CA	GG	TT	GG	AA	CC	TT	CC	AA
Golden Retriever/Border Collie	Golden Retriever/Border Collie	long	AA	GG	TT	GG	AA	CC	TT	CC	AA
Great Pyrenees 1	Great Pyrenees	long	AA	GG	TT	GG	AA	CC	TT	CC	AA
Great Pyrenees 2	Great Pyrenees	long	AA	GG	TT	GG	AA	CC	TT	CC	AA
Great Pyrenees 3	Great Pyrenees	long	AA	GG	TT	GG	AA	CC	TT	CC	AA
Great Pyrenees 4	Great Pyrenees	long	AA	GG	TT	GG	AA	CC	TT	CC	AA
Great Pyrenees 5	Great Pyrenees	long	AA	GG	TT	GG	AA	CC	TT	CC	AA
Hokkaido	Hokkaido	short	CC	GG	TT	GG	AA	CC	TT	CC	AA
Hound	Hound	short	CC	GG	TT	GG	AA	CC	TT	CC	AA
Lab/Terrier	Lab/Terrier	short	CC	GG	TT	GG	AA	CC	TT	CC	AA
Labradoodle	Labradoodle	long	AA	GG	TT	GG	AA	CC	TT	CC	AA
Labrador Retriever 1	Labrador Retriever	short	CC	GG	TT	GG	AA	CC	TT	CC	AA
Labrador Retriever 2	Labrador Retriever	short	CC	GG	TT	GG	AA	CC	TT	CC	AA
Labrador Retriever 3	Labrador Retriever	short	CC	GG	TT	GG	AA	CC	TT	CC	AA
Labrador Retriever 4	Labrador Retriever	short	CC	GG	TT	GG	AA	CC	TT	CC	AA
Labrador Retriever 5	Labrador Retriever	short	CC	GG	TT	GG	AA	CC	TT	CC	AA
Labrador Retriever 6	Labrador Retriever	short	CC	GG	TT	GG	AA	CC	TT	CC	AA
Labrador Retriever 7	Labrador Retriever	short	CC	GG	TT	GG	AA	CC	TT	CC	AA
Labrador Retriever 8	Labrador Retriever	short	CC	GG	TT	GG	AA	CC	TT	CC	AA
Labrador Retriever 9	Labrador Retriever	short	CC	GG	TT	GG	AA	CC	TT	CC	AA
Labrador Retriever 10	Labrador Retriever	short	CC	GG	TT	GG	AA	CC	TT	CC	AA
Labrador Retriever 11	Labrador Retriever	short	CC	GG	TT	GG	AA	CC	TT	CC	AA
Labrador Retriever 12	Labrador Retriever	short	CC	GG	TT	GG	AA	CC	TT	CC	AA
Labrador Retriever 13	Labrador Retriever	short	CC	GG	TT	GG	AA	CC	TT	CC	AA
Labrador Retriever 14	Labrador Retriever	short	CC	GG	TT	GG	AA	CC	TT	CC	AA
Labrador Retriever 15	Labrador Retriever	short	CC	GG	TT	GG	AA	CC	TT	CC	AA
Labrador Retriever 16	Labrador Retriever	short	CA	GG	TT	GG	AA	CC	TT	CC	AA
Labrador Retriever 17	Labrador Retriever	short	CA	GG	TT	GG	AA	CC	TT	CC	AA
Labrador Retriever 18	Labrador Retriever	short	CA	GG	TT	GG	AA	CC	TT	CC	AA
Labrador Retriever 19	Labrador Retriever	short	CA	GG	TT	GG	AA	CC	TT	CC	AA
Labrador Retriever 20	Labrador Retriever	short	CA	GG	TT	GG	AA	CC	TT	CC	AA
Lahso Apso/Shitzu/Terrier mix	Lahso Apso/Shitzu/Terrier	short	CA	GG	TT	GG	AA	CC	TT	CC	AA
Miniature American Shepherd	Miniature American Shepherd	long	AA	GG	TT	GG	AA	CC	TT	CC	AA
Miniature Bull Terrier	Miniature Bull Terrier	short	CC	GG	TT	GG	AA	CC	TT	CC	AA
Miniature Pinscher 1	Miniature Pinscher	short	CC	GG	TT	GG	AA	CC	TT	CC	AA
Miniature Pinscher 2	Miniature Pinscher	short	CC	GG	TT	GG	AA	CC	TT	CC	AA
Miniature Pinscher 3	Miniature Pinscher	short	CC	GG	TT	GG	AA	CC	TT	CC	AA
Miniature Pinscher 4	Miniature Pinscher	short	CA	GG	TT	GG	AA	CC	TT	CC	AA
Miniaussie/Corgi mix	Miniaussie/Corgi	short	CC	GG	TT	GG	AA	CC	TT	CC	AA
Minipinscher/Chihuahua 1	Minipinscher/Chihuahua	short	CA	GG	TT	GG	AA	CC	TT	CC	AA
Minipinscher/Chihuahua 2	Minipinscher/Chihuahua	short	CA	GG	TT	GG	AA	CC	TT	CC	AA
Minipinscher/Chihuahua 3	Minipinscher/Chihuahua	short	CA	GG	TT	GG	AA	CC	TT	CC	AA
Norfolk Terrier 1	Norfolk Terrier	short	CC	GG	TT	GG	AA	CC	TT	CC	AA
Norfolk Terrier 2	Norfolk Terrier	short	CC	GG	TT	GG	AA	CC	TT	CC	AA
Norfolk Terrier 3	Norfolk Terrier	short	CA	GG	TT	GG	AA	CC	TT	CC	AA
Norfolk Terrier 4	Norfolk Terrier	short	CC	GG	TT	GG	AA	CC	TT	CC	AA
Other 1	Other	long	AA	GG	TT	GG	AA	CC	TT	CC	AA
Other 2	Other	short	CC	GG	TT	GG	AA	CC	TT	CC	AA
Other 3	Other	short	CC	GG	TT	GG	AA	CC	TT	CC	AA
Other 4	Other	short	CC	GG	TT	GG	AA	CC	TT	CC	AA
Other 5	Other	short	CC	GG	TT	GG	AA	CC	TT	CC	AA
Other 6	Other	long	AA	GG	TT	GG	AA	CC	TT	CC	AA
Other 7	Other	short	CA	GG	TT	GG	AA	CC	TT	CC	AA
Other 8	Other	long	AA	GG	TT	GG	AA	CC	TT	CC	AA
Other 9	Other	long	AA	GG	TT	GG	AA	CC	TT	CC	AA
Other 10	Other	long	AA	GG	TT	GG	AA	CC	TT	CC	AA
Other 11	Other	long	AA	GG	TT	GG	AA	CC	TT	CC	AA
Other 12	Other	long	AA	GG	TT	GG	AA	CC	TT	CC	AA
Other 13	Other	long	AA	GG	TT	GG	AA	CC	TT	CC	AA
Other 14	Other	short	CC	GG	TT	GG	AA	CC	TT	CC	AA
Other 15	Other	short	CC	GG	TT	GG	AA	CC	TT	CC	AA
Other 16	Other	short	CC	GG	TT	GG	AA	CC	TT	CC	AA
Other 17	Other	short	CC	GG	TT	GG	AA	CC	TT	CC	AA
Other 18	Other	short	CC	GG	TT	GG	AA	CC	TT	CC	AA
Other 19	Other	short	CC	GG	TT	GG	AA	CC	TT	CC	AA
Other 20	Other	short	CC	GA	TT	GG	AA	CC	TT	CC	AA
Other 21	Other	short	CC	GG	TT	GG	AA	CC	TT	CC	AA
Other 22	Other	short	CC	GG	TT	GG	AA	CC	TT	CC	AA
Other 23	Other	short	CC	GG	TT	GG	AA	CC	TT	CC	AA
Other 24	Other	short	CC	GG	TT	GG	AA	CC	TT	CC	AA
Other 25	Other	short	CC	GG	TT	GG	AA	CC	TT	CC	AA
Other 26	Other	short	CC	GG	TT	GG	AA	CC	TT	CC	AA
Other 27	Other	short	CC	GG	TT	GG	AA	CC	TT	CC	AA
Other 28	Other	short	CC	GG	TT	GG	AA	CC	TT	CC	AA
Other 29	Other	short	CA	GG	TT	GG	AA	CC	TT	CC	AA
Other 30	Other	short	CA	GG	TT	GG	AA	CC	TT	CC	AA
Other 31	Other	short	CA	GG	TT	GG	AA	CC	TT	CC	AA
Other 32	Other	short	CA	GG	TT	GG	AA	CC	TT	CC	AA
Other 33	Other	short	CA	GG	TT	GG	AA	CC	TT	CC	AA
Other 34	Other	short	CC	GG	TT	GG	AA	CC	TT	CC	AA
Other 35	Other	long	AA	GG	TT	GG	AA	CC	TT	CC	AA
Other 36	Other	short	CC	GG	TT	GG	AA	CC	TT	CC	AA
Other 37	Other	long	AA	GG	TT	GG	AA	CC	TT	CC	AA
Other 38	Other	long	AA	GG	TT	GG	AA	CC	TT	CC	AA
Other 39	Other	long	AA	GG	TT	GG	AA	CC	TT	CC	AA
Other 40	Other	long	AA	GG	TT	GG	AA	CC	TT	CC	AA
Other 41	Other	long	AA	GG	TT	GG	AA	CC	TT	CC	AA
Other 42	Other	long	AA	GG	TT	GG	AA	CC	TT	CC	AA
Other 43	Other	long	AA	GG	TT	GG	AA	CC	TT	CC	AA
Other 44	Other	long	AA	GG	TT	GG	AA	CC	TT	CC	AA
Other 45	Other	long	AA	GG	TT	GG	AA	CC	TT	CC	AA
Other 46	Other	long	AA	GG	TT	GG	AA	CC	TT	CC	AA
Other 47	Other	long	AA	GG	TT	GG	AA	CC	TT	CC	AA
Other 48	Other	long	AA	GG	TT	GG	AA	CC	TT	CC	AA
Other 49	Other	long	AA	GG	TT	GG	AA	CC	TT	CC	AA
Other 50	Other	long	AA	GG	TT	GG	AA	CC	TT	CC	AA
Other 51	Other	long	AA	GG	TT	GG	AA	CC	TT	CC	AA
Other 52	Other	long	AA	GG	TT	GG	AA	CC	TT	CC	AA
Other 53	Other	long	AA	GG	TT	GG	AA	CC	TT	CC	AA
Other 54	Other	long	AA	GG	TT	GG	AA	CC	TT	CC	AA
Other 55	Other	long	AA	GG	TT	GG	AA	CC	TT	CC	AA
Other 56	Other	long	AA	GG	TT	GG	AA	CC	TT	CC	AA
Other 57	Other	long	AA	GG	TT	GG	AA	CC	TT	CC	AA
Other 58	Other	long	AA	GG	TT	GG	AA	CC	TT	CC	AA
Other 59	Other	long	AA	GG	TT	GG	AA	CC	TT	CC	AA
Other 60	Other	long	AA	GG	TT	GG	AA	CC	TT	CC	AA
Other 61	Other	long	AA	GG	TT	GG	AA	CC	TT	CC	AA
Other 62	Other	long	AA	GG	TT	GG	AA	CC	TT	CC	AA
Other 63	Other	long	AA	GG	TT	GG	AA	CC	TT	CC	AA
Other 64	Other	long	AA	GG	TT	GG	AA	CC	TT	CC	AA
Other 65	Other	long	AA	GG	TT	GG	AA	CC	TT	CC	AA
Other 66	Other	long	AA	GG	TT	GG	AA	CC	TT	CC	AA
Other 67	Other	long	CC	GA	TT	GG	AA	CCG	TT	CC	AA
Other 68	Other	long	CA	GA	TT	GG	AA	CC	TT	CC	AA
Other 69	Other	short	CC	GG	TT	GG	AA	CC	TT	CC	AA
Other 70	Other	short	CC	GG	TT	GG	AA	CC	TT	CC	AA
Other 71	Other	short	CC	GG	TT	GG	AA	CC	TT	CC	AA
Other 72	Other	short	CC	GG	TT	GG	AA	CC	TT	CC	AA
Other 73	Other	short	CC	GG	TT	GG	AA	CC	TT	CC	AA
Other 74	Other	short	CC	GG	TT	GG	AA	CC	TT	CC	AA
Other 75	Other	short	CC	GG	TT	GG	AA	CC	TT	CC	AA
Other 76	Other	short	CC	GG	TT	GG	AA	CC	TT	CC	AA
Other 77	Other	short	CC	GG	TT	GG	AA	CC	TT	CC	AA
Other 78	Other	short	CC	GG	TT	GG	AA	CC	TT	CC	AA
Other 79	Other	short	CC	GG	TT	GG	AA	CC	TT	CC	AA
Other 80	Other	short	CC	GG	TT	GG	AA	CC	TT	CC	AA
Other 81	Other	short	CC	GG	TT	GG	AA	CC	TT	CC	AA
Other 82	Other	short	CC	GG	TT	GG	AA	CC	TT	CC	AA
Other 83	Other	short	CC	GG	TT	GG	AA	CC	TT	CC	AA
Other 84	Other	short	CC	GG	TT	GG	AA	CC	TT	CC	AA
Other 85	Other	short	CC	GG	TT	GG	AA	CC	TT	CC	AA
Other 86	Other	short	CC	GG	TT	GG	AA	CC	TT	CC	AA
Other 87	Other	short	CC	GG	TT	GG	AA	CC	TT	CC	AA
Other 88	Other	short	CC	GG	TT	GG	AA	CC	TT	CC	AA
Other 89	Other	short	CC	GG	TT	GG	AA	CC	TT	CC	AA
Other 90	Other	short	CC	GG	TT	GG	AA	CC	TT	CC	AA
Other 91	Other	short	CC	GG	TT	GG	AA	CC	TT	CC	AA
Other 92	Other	short	CC	GG	TT	GG	AA	CC	TT	CC	AA
Other 93	Other	short	CC	GG	TT	GG	AA	CC	TT	CC	AA
Other 94	Other	short	CC	GA	TT	GG	AA	CC	TT	CC	AA
Other 95	Other	short	CC	GG	TT	GG	AA	CC	TT	CC	AA
Other 96	Other	short	CC	GG	TT	GG	AA	CC	TT	CC	AA
Other 97	Other	short	CC	GG	TT	GG	AA	CC	TT	CC	AA
Other 98	Other	short	CC	GG	TT	GG	AA	CC	TT	CC	AA
Other 99	Other	short	CC	GG	TT	GG	AA	CC	TT	CC	AA
Other 100	Other	short	CC	GG	TT	GG	AA	CC	TT	CC	AA
Other 101	Other	short	CC	GG	TT	GG	AA	CC	TT	CC	AA
Other 102	Other	short	CC	GG	TT	GG	AA	CC	TT	CC	AA
Other 103	Other	short	CC	GG	TT	GG	AA	CC	TT	CC	AA
Other 104	Other	short	CC	GG	TT	GG	AA	CC	TT	CC	AA
Other 105	Other	short	CC	GG	TT	GG	AA	CC	TT	CC	AA
Other 106	Other	short	CC	GG	TT	GG	AA	CC	TT	CC	AA
Other 107	Other	short	CC	GG	TT	GG	AA	CC	TT	CC	AA
Other 108	Other	short	CC	GG	TT	GG	AA	CC	TT	CC	AA
Other 109	Other	short	CC	GG	TT	GG	AA	CC	TT	CC	AA
Other 110	Other	short	CC	GG	TT	GG	AA	CC	TT	CC	AA
Other 111	Other	short	CC	GG	TT	GG	AA	CC	TT	CC	AA
Other 112	Other	short	CC	GG	TT	GG	AA	CC	TT	CC	AA
Other 113	Other	short	CC	GG	TT	GG	AA	CC	TT	CC	AA
Other 114	Other	short	CC	GG	TT	GG	AA	CC	TT	CC	AA
Other 115	Other	short	CC	GG	TT	GG	AA	CC	TT	CC	AA
Other 116	Other	short	CC	GG	TT	GG	AA	CC	TT	CC	AA
Other 117	Other	short	CC	GG	TT	GG	AA	CC	TT	CC	AA
Other 118	Other	short	CC	GG	TT	GG	AA	CC	TT	CC	AA
Other 119	Other	short	CC	GG	TT	GG	AA	CC	TT	CC	AA
Other 120	Other	short	CC	GG	TT	GG	AA	CC	TT	CC	AA
Other 121	Other	short	CC	GG	TT	GG	AA	CC	TT	CC	AA
Other 122	Other	short	CC	GG	TT	GG	AA	CC	TT	CC	AA
Other 123	Other	short	CC	GG	TT	GG	AA	CC	TT	CC	AA
Other 124	Other	short	CC	GG	TT	GG	AA	CC	TT	CC	AA
Other 125	Other	short	CC	GG	TT	GG	AA	CC	TT	CC	AA
Other 126	Other	short	CC	GG	TT	GG	AA	CC	TT	CC	AA
Other 127	Other	short	CC	GG	TT	GG	AA	CC	TT	CC	AA
Other 128	Other	short	CC	GG	TT	GG	AA	CC	TT	CC	AA
Other 129	Other	short	CC	GG	TT	GG	AA	CC	TT	CC	AA
Other 130	Other	short	CC	GG	TT	GG	AA	CC	TT	CC	AA
Other 131	Other	short	CC	GG	TT	GG	AA	CC	TT	CC	AA
Other 132	Other	short	CC	GG	TT	GG	AA	CC	TT	CC	AA
Other 133	Other	short	CC	GG	TT	GG	AA	CC	TT	CC	AA
Other 134	Other	short	CC	GG	TT	GG	AA	CC	TT	CC	AA
Other 135	Other	short	CC	GG	TT	GG	AA	CC	TT	CC	AA
Other 136	Other	short	CC	GG	TT	GG	AA	CC	TT	CC	AA
Other 137	Other	short	CC	GG	TT	GG	AA	CC	TT	CC	AA
Other 138	Other	short	CA	GG	TT	GG	AA	CC	TT	CC	AA
Other 139	Other	short	CA	GG	TT	GG	AA	CC	TT	CC	AA
Other 140	Other	short	CA	GG	TT	GG	AA	CC	TT	CC	AA
Other 141	Other	short	CA	GG	TT	GG	AA	CC	TT	CC	AA
Other 142	Other	short	CA	GG	TT	GG	AA	CC	TT	CC	AA
Other 143	Other	short	CA	GG	TT	GG	AA	CC	TT	CC	AA
Other 144	Other	short	CA	GG	TT	GG	AA	CC	TT	CC	AA
Other 145	Other	short	CA	GG	TT	GG	AA	CC	TT	CC	AA
Other 146	Other	short	CA	GG	TT	GG	AA	CC	TT	CC	AA
Other 147	Other	short	CA	GG	TT	GG	AA	CC	TT	CC	AA
Other 148	Other	short	CA	GG	TT	GG	AA	CC	TT	CC	AA
Other 149	Other	short	CA	GG	TT	GG	AA	CC	TT	CC	AA
Other 150	Other	short	CA	GG	TT	GG	AA	CC	TT	CC	AA
Other 151	Other	short	CA	GG	TT	GG	AA	CC	TT	CC	AA
Other 152	Other	short	CA	GG	TT	GG	AA	CC	TT	CC	AA
Other 153	Other	short	CA	GG	TT	GG	AA	CC	TT	CC	AA
Other 154	Other	short	CA	GG	TT	GG	AA	CC	TT	CC	AA
Other 155	Other	short	CA	GG	TT	GG	AA	CC	TT	CC	AA
Other 156	Other	short	CA	GG	TT	GG	AA	CC	TT	CC	AA
Other 157	Other	short	CA	GG	TT	GG	AA	CC	TT	CC	AA
Other 158	Other	short	CA	GG	TT	GG	AA	CC	TT	CC	AA
Other 159	Other	short	CA	GG	TT	GG	AA	CC	TT	CC	AA
Other 160	Other	short	CA	GG	TT	GG	AA	CC	TT	CC	AA
Other 161	Other	short	CA	GG	TT	GG	AA	CC	TT	CC	AA
Other 162	Other	short	CA	GG	TT	GG	AA	CC	TT	CC	AA
Other 163	Other	short	CA	GG	TT	GG	AA	CC	TT	CC	AA
Other 164	Other	short	CA	GG	TT	GG	AA	CC	TT	CC	AA
Other 165	Other	short	CA	GG	TT	GG	AA	CC	TT	CC	AA
Other 166	Other	long	AA	GG	TT	GG	AA	CC	TT	CC	AA
Other 167	Other	short	CC	GA	TT	GG	AA	CC	TT	CC	AA
Other 168	Other	short	CA	GG	TT	GG	AA	CC	TT	CC	AA
Other 169	other	long	AA	GG	TT	GG	AA	CC	TT	CC	AA
Other 170	Other	long	AA	GG	TT	GG	AA	CC	TT	CC	AA
Other 171	other	long	AA	GG	TT	GG	AA	CC	TT	CC	AA
Other 172	Other	long	AA	GG	TT	GG	AA	CC	TT	CC	AA
Other 173	other	short	CA	GG	TT	GG	AA	CC	TT	CC	AA
Other 174	Other	short	CA	GG	TT	GG	AA	CC	TT	CC	AA
Other 175	other	short	CA	GG	TT	GG	AA	CC	TT	CC	AA
Other 176	Other	short	CA	GG	TT	GG	AA	CC	TT	CC	AA
Other 177	Other	long	AA	GG	TT	GG	AA	CC	TT	CC	AA
Other 178	Other	long	AA	GG	TT	GG	AA	CC	TT	CC	AA
Other 179	Other	short	CA	GG	TT	GG	AA	CC	TT	CC	AA
Other 180	Other	short	CA	GG	TT	GG	AA	CC	TT	CC	AA
Other 181	Other	short	CC	GG	TT	GG	AA	CC	TT	CC	AA
Other 182	Other	long	AA	GG	TT	GG	AA	CC	TT	CC	AA
Other 183	Other	short	CC	GG	TT	GG	AA	CC	TT	CC	AA
Other 184	other	short	CC	GG	TT	GG	AA	CC	TT	CC	AA
Other 185	other	short	CC	GG	TT	GG	AA	CC	TT	CC	AA
Other 186	other	short	CC	GG	TT	GG	AA	CC	TT	CC	AA
Other 187	other	short	CC	GG	TT	GG	AA	CC	TT	CC	AA
Other 188	other	short	CC	GG	TT	GG	AA	CC	TT	CC	AA
Other 189	other	short	CC	GG	TT	GG	AA	CC	TT	CC	AA
Other 190	other	short	CC	GG	TT	GG	AA	CC	TT	CC	AA
Other 191	other	short	CC	GG	TT	GG	AA	CC	TT	CC	AA
Other 192	other	short	CC	GG	TT	GG	AA	CC	TT	CC	AA
Other 193	other	short	CC	GG	TT	GG	AA	CC	TT	CC	AA
Other 194	other	short	CC	GG	TT	GG	AA	CC	TT	CC	AA
Other 195	other	short	CC	GG	TT	GG	AA	CC	TT	CC	AA
Other 196	other	short	CC	GG	TT	GG	AA	CC	TT	CC	AA
Other 197	other	short	CC	GG	TT	GG	AA	CC	TT	CC	AA
Other 198	other	short	CC	GG	TT	GG	AA	CC	TT	CC	AA
Other 199	other	short	CC	GG	TT	GG	AA	CC	TT	CC	AA
Pittbull/Boxer/German Shepherd mix	Other	short	CC	GG	TT	GG	AA	CC	TT	CC	AA
Papillon	Papillon	long	AA	GG	TT	GG	AA	CC	TT	CC	AA
Parson Russell Terrier	Parson Russell Terrier	short	CC	GG	TT	GG	AA	CC	TT	CC	AA
Pekingese	Pekingese	long	AA	GG	TT	GG	AA	CC	TT	CC	AA
Pembroke Welsh Corgi	Pembroke Welsh Corgi	short	CC	GG	TT	GG	AA	CC	TT	CC	AA
Pitbull	Pitbull	short	CC	GG	TT	GG	AA	CC	TT	CC	AA
Pitbull Mix	Pitbull Mix	short	CA	GG	TT	GG	AA	CC	TT	CC	AA
Pomsky 1	Pomsky	long	AA	GG	TT	GG	AA	CC	TT	CC	AA
Pomsky 2	Pomsky	long	AA	GG	TT	GG	AA	CC	TT	CC	AA
Poodle 1	Poodle	long	AA	GG	TT	GG	AA	CC	TT	CC	AA
Poodle 2	Poodle	long	AA	GG	TT	GG	AA	CC	TT	CC	AA
Poodle 3	Poodle	long	AA	GG	TT	GG	AA	CC	TT	CC	AA
Poodle 4	Poodle	long	AA	GG	TT	GG	AA	CC	TT	CC	AA
Poodle 5	Poodle	long	AA	GG	TT	GG	AA	CC	TT	CC	AA
Poodle 6	Poodle	long	AA	GG	TT	GG	AA	CC	TT	CC	AA
Poodle 7	Poodle	short	CA	GG	TT	GG	AA	CC	TT	CC	AA
Poodle 8	Poodle (Toy)	long	AA	GG	TT	GG	AA	CC	TT	CC	AA
Poodle/Australian Cattle Dog/Chihuahua mix	Poodle/Australian Cattle Dog/Chihuahua	short	CA	GG	TT	GG	AA	CC	TT	CC	AA
Poodle/Saint Bernard mix	Poodle/Saint Bernard	long	AA	GG	TT	GG	AA	CC	TT	CC	AA
Portuguese Water Dog	Portuguese Water Dog	long	AA	GG	TT	GG	AA	CC	TT	CC	AA
Pug 1	Pug	short	CC	GG	TT	GG	AA	CC	TT	CC	AA
Pug 2	Pug	short	CC	GG	TT	GG	AA	CC	TT	CC	AA
Pug 3	Pug	short	CC	GG	TT	GG	AA	CC	TT	CC	AA
Pug/Blue Heeler Mix 1	Pug/Blue Heeler Mix	short	CC	GG	TT	GG	AA	CC	TT	CC	AA
Pug/Blue Heeler Mix 2	Pug/Blue Heeler Mix	short	CC	GG	TT	GG	AA	CC	TT	CC	AA
Pug/Blue Heeler Mix 3	Pug/Blue Heeler Mix	short	CC	GG	TT	GG	AA	CC	TT	CC	AA
Rat Terrier 1	Rat Terrier	short	CC	GG	TT	GG	AA	CC	TT	CC	AA
Rat Terrier 2	Rat Terrier	short	CC	GG	TT	GG	AA	CC	TT	CC	AA
Rat Terrier 3	Rat Terrier	short	CC	GG	TT	GG	AA	CC	TT	CC	AA
Rat Terrier 4	Rat Terrier	short	CC	GG	TT	GG	AA	CC	TT	CC	AA
Rat Terrier 5	Rat Terrier	short	CC	GG	TT	GG	AA	CC	TT	CC	AA
Rat Terrier 6	Rat Terrier	short	CC	GG	TT	GG	AA	CC	TT	CC	AA
Rat Terrier 7	Rat Terrier	short	CC	GG	TT	GG	AA	CC	TT	CC	AA
Rat Terrier 8	Rat Terrier	short	CC	GG	TT	GG	AA	CC	TT	CC	AA
Rat Terrier 9	Rat Terrier	short	CC	GG	TT	GG	AA	CC	TT	CC	AA
Rat Terrier 10	Rat Terrier	short	CC	GG	TT	GG	AA	CC	TT	CC	AA
Rat Terrier 11	Rat Terrier	short	CC	GG	TT	GG	AA	CC	TT	CC	AA
Rat Terrier 12	Rat Terrier	short	CC	GG	TT	GG	AA	CC	TT	CC	AA
Rat Terrier 13	Rat Terrier	short	CC	GG	TT	GG	AA	CC	TT	CC	AA
Redbone Coonhound 1	Redbone Coonhound	short	CC	GG	TT	GG	AA	CC	TT	CC	AA
Redbone Coonhound 2	Redbone Coonhound	short	CC	GG	TT	GG	AA	CC	TT	CC	AA
Redbone Coonhound 3	Redbone Coonhound	short	CC	GG	TT	GG	AA	CC	TT	CC	AA
Redbone Coonhound 4	Redbone Coonhound	short	CC	GG	TT	GG	AA	CC	TT	CC	AA
Redbone Coonhound 5	Redbone Coonhound	short	CC	GG	TT	GG	AA	CC	TT	CC	AA
Redbone Coonhound 6	Redbone Coonhound	short	CC	GG	TT	GG	AA	CC	TT	CC	AA
Redbone Coonhound 7	Redbone Coonhound	short	CC	GG	TT	GG	AA	CC	TT	CC	AA
Redbone Coonhound 8	Redbone Coonhound	short	CC	GG	TT	GG	AA	CC	TT	CC	AA
Redbone Coonhound 9	Redbone Coonhound	short	CC	GG	TT	GG	AA	CC	TT	CC	AA
Redbone Coonhound 10	Redbone Coonhound	short	CC	GG	TT	GG	AA	CC	TT	CC	AA
Redbone Coonhound 11	Redbone Coonhound	short	CC	GG	TT	GG	AA	CC	TT	CC	AA
Redbone Coonhound 12	Redbone Coonhound	short	CC	GG	TT	GG	AA	CC	TT	CC	AA
Redbone Coonhound 13	Redbone Coonhound	short	CC	GG	TT	GG	AA	CC	TT	CC	AA
Redbone Coonhound 14	Redbone Coonhound	short	CC	GG	TT	GG	AA	CC	TT	CC	AA
Redbone Coonhound 15	Redbone Coonhound	short	CC	GG	TT	GG	AA	CC	TT	CC	AA
Redbone Coonhound 16	Redbone Coonhound	short	CC	GG	TT	GG	AA	CC	TT	CC	AA
Redbone Coonhound 17	Redbone Coonhound	short	CC	GG	TT	GG	AA	CC	TT	CC	AA
Redbone Coonhound 18	Redbone Coonhound	short	CC	GG	TT	GG	AA	CC	TT	CC	AA
Rottweiler 1	Rottweiler	short	CC	GG	TT	GG	AA	CC	TT	CC	AA
Rottweiler 2	Rottweiler	short	CA	GG	TT	GG	AA	CC	TT	CC	AA
Rottweiler 3	Rottweiler	short	CA	GG	TT	GG	AA	CC	TT	CC	AA
Russell Terrier 1	Russell Terrier	short	CC	GG	TT	GG	AA	CC	TT	CC	AA
Russell Terrier 2	Russell Terrier	short	CC	GG	TT	GG	AA	CC	TT	CC	AA
Russell Terrier 3	Russell Terrier	short	CC	GG	TT	GG	AA	CC	TT	CC	AA
Russell Terrier 4	Russell Terrier	short	CC	GG	TT	GG	AA	CC	TT	CC	AA
Russell Terrier 5	Russell Terrier	short	CC	GG	TT	GG	AA	CC	TT	CC	AA
Russell Terrier 6	Russell Terrier	short	CC	GG	TT	GG	AA	CC	TT	CC	AA
Russell Terrier 7	Russell Terrier	short	CC	GG	TT	GG	AA	CC	TT	CC	AA
Russell Terrier 8	Russell Terrier	short	CC	GG	TT	GG	AA	CC	TT	CC	AA
Russell Terrier 9	Russell Terrier	short	CC	GG	TT	GG	AA	CC	TT	CC	AA
Russell Terrier 10	Russell Terrier	short	CC	GG	TT	GG	AA	CC	TT	CC	AA
Russell Terrier 11	Russell Terrier	short	CC	GG	TT	GG	AA	CC	TT	CC	AA
Russell Terrier 12	Russell Terrier	short	CC	GG	TT	GG	AA	CC	TT	CC	AA
Russell Terrier 13	Russell Terrier	short	CC	GG	TT	GG	AA	CC	TT	CC	AA
Russell Terrier 14	Russell Terrier	short	CC	GG	TT	GG	AA	CC	TT	CC	AA
Russell Terrier 15	Russell Terrier	short	CC	GG	TT	GG	AA	CC	TT	CC	AA
Russell Terrier 16	Russell Terrier	short	CC	GG	TT	GG	AA	CC	TT	CC	AA
Russell Terrier 17	Russell Terrier	short	CC	GG	TT	GG	AA	CC	TT	CC	AA
Russell Terrier 18	Russell Terrier	short	CC	GG	TT	GG	AA	CC	TT	CC	AA
Russell Terrier 19	Russell Terrier	short	CC	GG	TT	GG	AA	CC	TT	CC	AA
Russell Terrier 20	Russell Terrier	short	CC	GG	TT	GG	AA	CC	TT	CC	AA
Russell Terrier 21	Russell Terrier	short	CC	GG	TT	GG	AA	CC	TT	CC	AA
Russell Terrier 22	Russell Terrier	short	CA	GG	TT	GG	AA	CC	TT	CC	AA
Russell Terrier 23	Russell Terrier	short	CA	GG	TT	GG	AA	CC	TT	CC	AA
Russell Terrier 24	Russell Terrier	short	CA	GG	TT	GG	AA	CC	TT	CC	AA
Russell Terrier 25	Sheepadoodle	long	AA	GG	TT	GG	AA	CC	TT	CC	AA
Shiba Inu	Shiba Inu	short	CC	GG	TT	GG	AA	CC	TT	CC	AA
Shikoku	Shikoku	short	CC	GG	TT	GG	AA	CC	TT	CC	AA
Siberian Husky 1	Siberian Husky	short	CC	GG	TT	GG	AA	CC	TT	CC	AA
Siberian Husky 2	Siberian Husky	short	CC	GG	TT	GG	AA	CC	TT	CC	AA
Terrier/Pumi mix	Terrier/Pumi	short	CA	GG	TT	GG	AA	CC	TT	CC	AA
Tibetan Mastiff 1	Tibetan Mastiff	long	AA	GG	TT	GG	AA	CC	TT	CC	AA
Tibetan Mastiff 2	Tibetan Mastiff	long	CC	GG	TT	GG	AA	CC	TA	CC	AG
Tibetan Mastiff 3	Tibetan Mastiff	long	CC	GG	TT	GG	AA	CC	TT	AA	AA
Tibetan Mastiff 4	Tibetan Mastiff	long	CC	GG	TT	GG	AA	CC	TT	CC	GG
Tibetan Mastiff 5	Tibetan Mastiff	long	CC	GG	TT	GG	AA	CC	TA	CA	AA
Tibetan Mastiff 6	Tibetan Mastiff	long	CC	GG	TT	GG	AA	CC	TA	CC	AG
Tibetan Mastiff 7	Tibetan Mastiff	long	CC	GG	TT	GG	AA	CC	TT	CA	AG
Tibetan Mastiff 8	Tibetan Mastiff	long	CC	GG	TT	GG	AA	CC	TA	CA	AA
Tibetan Mastiff 9	Tibetan Mastiff	long	CA	GG	TT	GG	AA	CC	TT	CA	AA
Tibetan Mastiff 10	Tibetan Mastiff	long	CA	GG	TT	GG	AA	CC	TA	CA	AA
Tibetan Mastiff 11	Tibetan Mastiff	long	CA	GG	TT	GG	AA	CC	TA	CA	AA
Tibetan Mastiff 12	Tibetan Mastiff	long	CA	GG	TT	GG	AA	CC	TA	CA	AA
Tibetan Mastiff 13	Tibetan Mastiff	long	CA	GG	TT	GG	AA	CC	TT	CC	AG
Tibetan Mastiff 14	Tibetan Mastiff	long	CA	GG	TT	GG	AA	CC	TA	CC	AA
Tibetan Mastiff 15	Tibetan Mastiff	long	CA	GG	TT	GG	AA	CC	TT	CC	AG
Tibetan Mastiff 16	Tibetan Mastiff	long	CA	GG	TT	GG	AA	CC	TT	CC	AG
Tibetan Mastiff 17	Tibetan Mastiff	long	CC	GG	TT	GG	AA	CC	TA	CA	AG
Tibetan Mastiff 18	Tibetan Mastiff	long	CA	GG	TT	GG	AA	CC	TT	CA	AA
Tibetan Mastiff 19	Tibetan Mastiff	long	CC	GG	TT	GG	AA	CC	TT	CA	AG
Tibetan Mastiff 20	Tibetan Mastiff	long	CC	GG	TT	GG	AA	CC	TA	CA	AG
Tibetan Mastiff 21	Tibetan Mastiff	long	CC	GG	TT	GG	AA	CC	TA	AA	AA
Tibetan Mastiff 22	Tibetan Mastiff	long	CC	GG	TT	GG	AA	CC	TA	CA	AG
Tibetan Mastiff 23	Tibetan Mastiff	long	CC	GG	TT	GG	AA	CC	TA	CA	AG
Tibetan Mastiff 24	Tibetan Mastiff	long	AA	GG	TT	GG	AA	CC	TT	CC	AA
Tibetan Mastiff 25	Tibetan Mastiff	long	AA	GG	TT	GG	AA	CC	TT	CC	AA
Toy Poodle	Toy Poodle	long	AA	GG	TT	GG	AA	CC	TT	CC	AA
Treeing Walker Coonhound 1	Treeing Walker Coonhound	short	CC	GG	TT	GG	AA	CC	TT	CC	AA
Treeing Walker Coonhound 2	Treeing Walker Coonhound	short	CC	GG	TT	GG	AA	CC	TT	CC	AA
Treeing Walker Coonhound 3	Treeing Walker Coonhound	short	CC	GG	TT	GG	AA	CC	TT	CC	AA
Treeing Walker Coonhound 4	Treeing Walker Coonhound	short	CC	GG	TT	GG	AA	CC	TT	CC	AA
Treeing Walker Coonhound 5	Treeing Walker Coonhound	short	CC	GG	TT	GG	AA	CC	TT	CC	AA
Treeing Walker Coonhound 6	Treeing Walker Coonhound	short	CC	GG	TT	GG	AA	CC	TT	CC	AA
Treeing Walker Coonhound 7	Treeing Walker Coonhound	short	CC	GG	TT	GG	AA	CC	TT	CC	AA
Treeing Walker Coonhound 8	Treeing Walker Coonhound	short	CC	GG	TT	GG	AA	CC	TT	CC	AA
Treeing Walker Coonhound 9	Treeing Walker Coonhound	short	CC	GG	TT	GG	AA	CC	TT	CC	AA
Treeing Walker Coonhound 10	Treeing Walker Coonhound	short	CC	GG	TT	GG	AA	CC	TT	CC	AA
Vizsla 1	Vizsla	short	CC	GG	TT	GG	AA	CC	TT	CC	AA
Vizsla 2	Vizsla	short	CC	GG	TT	GG	AA	CC	TT	CC	AA
West Highland White Terrier	West Highland White Terrier	short	CA	GG	TT	GG	AA	CC	TT	CC	AA
Whippet 1	Whippet	short	CC	GG	TT	GG	AA	CC	TT	CC	AA
Whippet 2	Whippet	short	CC	GG	TT	GG	AA	CC	TT	CC	AA
Xoloitzcuintli 1	Xoloitzcuintli	no hair	AA	GG	TT	GG	AA	CC	TT	CC	AA
Xoloitzcuintli 2	Xoloitzcuintli	no hair	CC	GG	TT	GG	AA	CC	TT	CC	AA
Xoloitzcuintli 3	Xoloitzcuintli	no hair	CA	GG	TT	GG	AA	CC	TT	CC	AA
Yorkie/Poodle/Chihuahua/Cocker Spaniel mix	Yorkie/Poodle/Chihuahua/Cocker Spaniel	long	AA	GG	TT	GG	AA	CC	TT	CC	AA
Yorkshire Terrier	Yorkshire Terrier	long	AA	GG	TT	GG	AA	CC	TT	CC	AA
		variant call	153	0	0	0	0	0	0	2	1
		heterozygous call	138	5	1	3	0	1	14	13	11
		wildtype call	447	734	738	736	739	738	725	724	727
		variant (p)	30.08%	0.34%	0.07%	0.20%	0.00%	0.07%	0.95%	1.15%	0.88%
		wildtype (q)	69.92%	99.66%	99.93%	99.80%	100.00%	99.93%	99.05%	98.85%	99.12%
